# Supplementary material for: Molecular Pathways and Circulating Biomarkers in Cerebral Cavernous Malformations—A Systematic Review
Source: Int J Mol Sci. 2026 Feb 28;27(5):2277. doi: 10.3390/ijms27052277 (PMC12985414; doi:10.3390/ijms27052277)
Supplement: Supplementary file 1 [file ijms-27-02277-s001.zip]

Archive with 5 entries (4 files):
- ijms-4119759-supplementary/
- ijms-4119759-supplementary/Figure S1- Cerebral Cavernous Malformation Genetical Identified Loci_07_12_2024.docx
- ijms-4119759-supplementary/PRISMA_2020_checklist.docx
- ijms-4119759-supplementary/Table S1- Conceptual Biomarker Definitions_07_12_2024.docx
- ijms-4119759-supplementary/Table S2- Supplementary Table. Full Boolean Search Strategy..docx
